# Supplementary material for: Tuning the Morphology of HDPE/PP/PET Ternary Blends by Nanoparticles: A Simple Way to Improve the Performance of Mixed Recycled Plastics
Source: Polymers (Basel). 2022 Dec 9;14(24):5390. doi: 10.3390/polym14245390 (PMC9782910; doi:10.3390/polym14245390)
Supplement: Supplementary file 1 [file polymers-14-05390-s001.zip]

Archive with 1 entries (1 files):
- polymers-2072770-supplementary.pdf
